# Supplementary material for: A Novel Algorithm for Detecting Microsatellite Instability Based on Next-Generation Sequencing Data
Source: Front Oncol. 2022 Jun 30;12:916379. doi: 10.3389/fonc.2022.916379 (PMC9280483; doi:10.3389/fonc.2022.916379)
Supplement: Supplementary Table 1 — Marker information. [file Table_1.xlsx]

## Sheet: PrimerOrAnchorNGSAndPCR
marker	pos	anchor	anchor_reverse	theoratical_repeat_length	primer1	primer2	pcr_length
Bat25	chr4:55598012-55598436	TTTGA(T+)GAGAA	TTCTC(A+)TCAAA	25	TCCTCGCCTCCAAGAATGTAAGTG	CATTCTGCATTTTAACTATGGCTCTA	130
Bat26	chr2:47641360-47641786	CAGGT(A+)GGGTT	AACCC(T+)ACCTG	27	GGACAGTTTGAACTGACTACTT	AGCTCCTTTATAAGCTTCTTCAGT	182
Mono27	chr2:39536490-39536916	CAGGA(T+)GAGGC	GCCTC(A+)TCCTG	27	GGTGGATCAAATTTCACTTGG	GAAATGGTGGGAACCCAG	172
NR21	chr14:23652147-23652567	TTGCT(A+)GGCCA	TGGCC(T+)AGCAA	21	CTGGTCACTCGCGTTTACAA	GAGTCGCTGGCACAGTTCTA	110
NR24	chr2:95849162-95849585	TCCTA(T+)GTGAG	CTCAC(A+)TAGGA	23	GTGTCTTGCTGAATTTTACCTCCTGAC	CAGTGAGCGGAGATTGTG	147
NR27	chr11:102193309-102193734	CTGGT(A+)GCCAC	GTGGC(T+)ACCAG	26	AACCATGCTTGCAAACCACT	CTGAGTCGATAATACTAGCAATGACC	95

## Sheet: Probe
Marker	Chromosome	Start	End	Sequence
NR27	chr11	102193388	102193508	ATAATTGTTGGTAATGAGATGTGATGTTTCTCCTGCCACCTGGAAACAAAGCATTGAAGTCTGCAGTTGAAAAGCCCAACGTCTGTGAGATCCAGGAAACCATGCTTGCAAACCACTGGT
NR27	chr11	102193534	102193654	GCCACAGTGACTTGCTTATTGGTCATTGCTAGTATTATCGACTCAGAACCTCTTTACTAATGGCTAGTAAATCATAATTGAGAAATTCTGAATTTTGACAAGGTCTCTGCTGTTGAAATG
NR21	chr14	23652226	23652346	AATAGGAACCACTGCTACTCTCTAAAAAAGGCAAGCAGATAAAAGAGAACACGAAAAATATTCCTACTCCGCATTCACACTTTCTGGTCACTCGCGTTTACAAACAAGAAAAGTGTTGCT
NR21	chr14	23652367	23652487	GGCCAGGGGAGACATACATTTAAATATAAAAATAGAACTGTGCCAGCGACTCCGGCTGGAATTCTGCTGAAAGGGATGTGTCTTCAGAAACCAGGATGGTTCTGCTCTGTGCACCAGGCA
MONO27	chr2	39536569	39536689	CAGTGCTAACATTCTAAGGCTATACTACTTACAAGTTCATGATGTGGTTCTGTCTCCTTTCTTAAGGGTGGATCAAATTTCACTTGGCCAACTAAAAAAGAAAAAAAAGTAAAACCAGGA
MONO27	chr2	39536539	39536659	CACACAAAAACAAATTAAAACATTTATTTTCAGTGCTAACATTCTAAGGCTATACTACTTACAAGTTCATGATGTGGTTCTGTCTCCTTTCTTAAGGGTGGATCAAATTTCACTTGGCCA
BAT26	chr2	47641439	47641559	GTTTTTAGAACTCTTATCAGATGATTCCAACTTTGGACAGTTTGAACTGACTACTTTTGACTTCAGCCAGTATATGAAATTGGATATTGCAGCAGTCAGAGCCCTTAACCTTTTTCAGGT
BAT26	chr2	47641604	47641724	GGTTAAAAAATGTTTTCATTGACATATACTGAAGAAGCTTATAAAGGAGCTAAAATATTTTGAAATATTATTATACTTGGATTAGATAACTAGCTTTAAATGGCTGTATTTTTCTCTCCC
NR24	chr2	95849241	95849361	AATAGCTCCCTATTTAGTGAAAAATTATCTGAATATTTAAGGTCTGCCTTAACGTGATCCCCATTGCTGAATTTTACCTCCTGACTCCAAAAACTCTTCTCTTCCCTGGGCCCAGTCCTA
NR24	chr2	95849181	95849301	GTTAAGCCAGTCTTTGCAAATGACCCCTTCCTGCCCATCACTGCCTTCCTCAAGACCTAAAATAGCTCCCTATTTAGTGAAAAATTATCTGAATATTTAAGGTCTGCCTTAACGTGATCC
BAT25	chr4	55598091	55598211	CCTAGACTTAGAAGACTTGCTGAGCTTTTCTTACCAGGTGGCAAAGGGCATGGCTTTCCTCGCCTCCAAGAATGTAAGTGGGAGTGATTCTCTAAAGAGTTTTGTGTTTTGTTTTTTTGA
BAT25	chr4	55598236	55598356	GAGAACAGAGCATTTTAGAGCCATAGTTAAAATGCAGAATGTCATTTTGAAGTGTGGTAACCAAAAGCAGAGGAAATTTAGTTTCTTCATGTTCCAACTGCTGTCTCTTTGGAATTCCTG
