# Supplementary material for: A Novel Algorithm for Detecting Microsatellite Instability Based on Next-Generation Sequencing Data
Source: Front Oncol. 2022 Jun 30;12:916379. doi: 10.3389/fonc.2022.916379 (PMC9280483; doi:10.3389/fonc.2022.916379)
Supplement: Supplementary Table 2 — Clinical diagnosis of patients and the results of our algorithm and MSIsensor. [file Table_2.xlsx]

## Sheet: Sheet1
patient_id	age	sex	cancer	set_name	MSI Status By PCR	MSI Status By NGS	Total_Number_of_Sites_by_msisensor	Number_of_Somatic_Sites_by_msisensor	%_by_msisensor	MSI Status By msisensor	MSI Status By msisensor 40	MSI Status By msisensor 20	MSI Status By msisensor 3.5
21CF30041	27	female	colonrectum	train	MSS	MSS	5	2	40	MSS	MSS	MSI-H	MSI-H
20CF30894	65	male	colonrectum	train	MSS	MSS	5	0	0	MSS	MSS	MSS	MSS
21CF30228	61	male	colonrectum	train	MSS	MSS	5	0	0	MSS	MSS	MSS	MSS
20CF30952	71	male	stomach	train	MSS	MSS	5	0	0	MSS	MSS	MSS	MSS
20CF30953	29	female	brain	train	MSS	MSS	5	0	0	MSS	MSS	MSS	MSS
20CF30957	35	male	bladder	train	MSS	MSS	5	0	0	MSS	MSS	MSS	MSS
21CF30204	52	female	lung	train	MSS	MSS	5	0	0	MSS	MSS	MSS	MSS
20CF30912	54	male	CUP	train	MSS	MSS	5	0	0	MSS	MSS	MSS	MSS
21CF30069	65	female	lung	train	MSS	MSS	5	0	0	MSS	MSS	MSS	MSS
21CF30238	52	female	stomach	validation	MSS	MSS	5	1	20	MSS	MSS	MSS	MSI-H
21CF30240	85	female	colonrectum	validation	MSS	MSS	5	1	20	MSS	MSS	MSS	MSI-H
21CF30226	67	female	stomach	validation	MSS	MSS	5	0	0	MSS	MSS	MSS	MSS
21CF30236	53	male	liver	validation	MSS	MSS	5	1	20	MSS	MSS	MSS	MSI-H
21CF30245	63	female	colonrectum	validation	MSS	MSS	5	1	20	MSS	MSS	MSS	MSI-H
21CF30246	29	female	colonrectum	validation	MSI-H	MSI-H	5	5	100	MSI-H	MSI-H	MSI-H	MSI-H
21CF30229	57	male	CUP	validation	MSS	MSS	5	0	0	MSS	MSS	MSS	MSS
21CF30249	42	male	colonrectum	validation	MSI-H	MSI-H	5	5	100	MSI-H	MSI-H	MSI-H	MSI-H
21CF30227	67	female	liver	validation	MSS	MSS	5	0	0	MSS	MSS	MSS	MSS
21CF30262	63	male	colonrectum	validation	MSS	MSS	5	3	60	MSI-H	MSI-H	MSI-H	MSI-H
21CF30239	63	male	lung	validation	MSS	MSS	5	0	0	MSS	MSS	MSS	MSS
21CF30237	56	female	lung	validation	MSS	MSS	5	0	0	MSS	MSS	MSS	MSS
21CF30215	52	male	lung	validation	MSS	MSS	5	0	0	MSS	MSS	MSS	MSS
21CF30223	54	male	kidney	validation	MSS	MSS	5	0	0	MSS	MSS	MSS	MSS
21CF30263	76	female	colonrectum	validation	MSS	MSS	5	0	0	MSS	MSS	MSS	MSS
21CF30212	59	female	lung	validation	MSS	MSS	5	1	20	MSS	MSS	MSS	MSI-H
21CF30210	72	female	bile duct	validation	MSS	MSS	5	1	20	MSS	MSS	MSS	MSI-H
21CF30209	55	male	pancreas	validation	MSS	MSS	5	0	0	MSS	MSS	MSS	MSS
21CF30208	69	female	bile duct	validation	MSS	MSS	5	1	20	MSS	MSS	MSS	MSI-H
21CF30205	42	male	CUP	validation	MSS	MSS	5	0	0	MSS	MSS	MSS	MSS
21CF30203	37	male	liver	validation	MSS	MSS	5	0	0	MSS	MSS	MSS	MSS
21CF30202	33	female	breast	validation	MSS	MSS	5	0	0	MSS	MSS	MSS	MSS
21CF30192	64	male	bile duct	validation	MSS	MSS	5	0	0	MSS	MSS	MSS	MSS
21CF30146	65	female	liver	validation	MSS	MSS	5	0	0	MSS	MSS	MSS	MSS
21CF30505	65	male	bladder	validation	MSS	MSS	5	0	0	MSS	MSS	MSS	MSS
21CF30068	47	female	lung	validation	MSS	MSS	5	0	0	MSS	MSS	MSS	MSS
21CF30063	73	male	prostate	validation	MSS	MSS	5	1	20	MSS	MSS	MSS	MSI-H
21CF30224	56	male	stomach	validation	MSS	MSS	5	5	100	MSI-H	MSI-H	MSI-H	MSI-H
21CF30050	61	female	bile duct	validation	MSS	MSS	5	0	0	MSS	MSS	MSS	MSS
20CF30199	65	female	lung	validation	MSS	MSS	5	0	0	MSS	MSS	MSS	MSS
21CF30273	60	male	CUP	validation	MSS	MSS	5	0	0	MSS	MSS	MSS	MSS
21CF30407	51	female	lymph	validation	MSS	MSS	5	0	0	MSS	MSS	MSS	MSS
21CF30409	62	male	colonrectum	validation	MSS	MSS	5	0	0	MSS	MSS	MSS	MSS
21CF30412	65	male	colonrectum	validation	MSS	MSS	5	4	80	MSI-H	MSI-H	MSI-H	MSI-H
21CF30413	62	female	lung	validation	MSS	MSS	5	1	20	MSS	MSS	MSS	MSI-H
21CF30414	50	male	colonrectum	validation	MSS	MSS	5	0	0	MSS	MSS	MSS	MSS
21CF30423	42	male	colonrectum	validation	MSI-H	MSI-H	5	5	100	MSI-H	MSI-H	MSI-H	MSI-H
21CF30424	45	male	colonrectum	validation	MSS	MSS	5	1	20	MSS	MSS	MSS	MSI-H
21CF30430	72	female	liver	validation	MSS	MSS	5	0	0	MSS	MSS	MSS	MSS
21CF30437	45	male	kidney	validation	MSS	MSS	5	0	0	MSS	MSS	MSS	MSS
21CF30441	49	male	colonrectum	validation	MSS	MSS	5	0	0	MSS	MSS	MSS	MSS
21CF30464	45	male	colonrectum	validation	MSS	MSS	5	0	0	MSS	MSS	MSS	MSS
21CF30469	51	female	colonrectum	validation	MSS	MSS	5	0	0	MSS	MSS	MSS	MSS
21CF30473	46	male	colonrectum	validation	MSS	MSS	5	0	0	MSS	MSS	MSS	MSS
21CF30486	72	male	esophagus	validation	MSS	MSS	5	1	20	MSS	MSS	MSS	MSI-H
21CF30495	48	male	colonrectum	validation	MSI-H	MSI-H	5	5	100	MSI-H	MSI-H	MSI-H	MSI-H
21CF30406	72	male	colonrectum	validation	MSS	MSS	5	1	20	MSS	MSS	MSS	MSI-H
21CF30402	47	female	lung	validation	MSS	MSS	5	0	0	MSS	MSS	MSS	MSS
21CF30394	73	female	colonrectum	validation	MSS	MSS	0	0	0	MSS	MSS	MSS	MSS
21CF30385	56	male	stomach	validation	MSS	MSS	5	0	0	MSS	MSS	MSS	MSS
21CF30278	66	male	colonrectum	validation	MSS	MSS	5	0	0	MSS	MSS	MSS	MSS
21CF30279	73	male	colonrectum	validation	MSS	MSS	5	4	80	MSI-H	MSI-H	MSI-H	MSI-H
21CF30281	69	male	colonrectum	validation	MSS	MSS	5	0	0	MSS	MSS	MSS	MSS
21CF30282	74	female	stomach	validation	MSI-H	MSI-H	5	4	80	MSI-H	MSI-H	MSI-H	MSI-H
21CF30287	65	female	colonrectum	validation	MSS	MSS	5	0	0	MSS	MSS	MSS	MSS
21CF30291	55	male	colonrectum	validation	MSS	MSS	5	2	40	MSS	MSS	MSI-H	MSI-H
21CF30301	69	male	colonrectum	validation	MSS	MSS	5	1	20	MSS	MSS	MSS	MSI-H
21CF30272	45	female	breast	validation	MSS	MSS	5	0	0	MSS	MSS	MSS	MSS
21CF30302	54	female	colonrectum	validation	MSI-H	MSI-H	5	5	100	MSI-H	MSI-H	MSI-H	MSI-H
21CF30337	43	female	stomach	validation	MSS	MSS	5	0	0	MSS	MSS	MSS	MSS
21CF30341	50	female	colonrectum	validation	MSS	MSS	5	0	0	MSS	MSS	MSS	MSS
21CF30343	32	female	colonrectum	validation	MSS	MSS	5	2	40	MSS	MSS	MSI-H	MSI-H
21CF30356	50	female	colonrectum	validation	MSS	MSS	0	0	0	MSS	MSS	MSS	MSS
21CF30357	50	male	stomach	validation	MSS	MSS	5	0	0	MSS	MSS	MSS	MSS
21CF30376	45	male	colonrectum	validation	MSI-H	MSI-H	5	5	100	MSI-H	MSI-H	MSI-H	MSI-H
21CF30383	57	female	colonrectum	validation	MSS	MSS	0	0	0	MSS	MSS	MSS	MSS
21CF30330	48	male	colonrectum	validation	MSI-H	MSI-H	5	5	100	MSI-H	MSI-H	MSI-H	MSI-H
21CF30269	35	male	colonrectum	validation	MSI-H	MSI-H	5	5	100	MSI-H	MSI-H	MSI-H	MSI-H
21CF30510	51	male	stomach	validation	MSS	MSS	5	2	40	MSS	MSS	MSI-H	MSI-H
21CF30031	31	male	testicle	validation	MSS	MSS	5	0	0	MSS	MSS	MSS	MSS
20CF30719	45	female	pancreas	validation	MSS	MSS	5	0	0	MSS	MSS	MSS	MSS
20CF30725	58	male	CUP	validation	MSS	MSS	5	0	0	MSS	MSS	MSS	MSS
20CF30726	57	male	lung	validation	MSS	MSS	5	0	0	MSS	MSS	MSS	MSS
21CF30001	69	male	lung	validation	MSS	MSS	5	0	0	MSS	MSS	MSS	MSS
20CF30729	62	female	lung	validation	MSS	MSS	5	0	0	MSS	MSS	MSS	MSS
20CF30976	58	female	colonrectum	validation	MSS	MSS	5	0	0	MSS	MSS	MSS	MSS
20CF30975	57	male	lung	validation	MSS	MSS	5	0	0	MSS	MSS	MSS	MSS
20CF30716	53	female	kidney	validation	MSS	MSS	5	0	0	MSS	MSS	MSS	MSS
20CF30967	59	male	lung	validation	MSS	MSS	5	1	20	MSS	MSS	MSS	MSI-H
20CF30964	42	female	brain	validation	MSS	MSS	5	1	20	MSS	MSS	MSS	MSI-H
20CF30946	52	male	stomach	validation	MSS	MSS	5	0	0	MSS	MSS	MSS	MSS
20CF30945	75	male	lung	validation	MSS	MSS	5	0	0	MSS	MSS	MSS	MSS
20CF30924	62	male	lung	validation	MSS	MSS	5	0	0	MSS	MSS	MSS	MSS
20CF30895	66	male	bile duct	validation	MSS	MSS	5	0	0	MSS	MSS	MSS	MSS
20CF30886	66	male	stomach	validation	MSS	MSS	5	0	0	MSS	MSS	MSS	MSS
21CF30036	66	male	lung	validation	MSS	MSS	5	1	20	MSS	MSS	MSS	MSI-H
20CF30965	70	male	lung	validation	MSS	MSS	5	0	0	MSS	MSS	MSS	MSS
20CF30683	57	female	lung	validation	MSS	MSS	5	0	0	MSS	MSS	MSS	MSS
20CF30717	67	male	lung	validation	MSS	MSS	5	0	0	MSS	MSS	MSS	MSS
21CF30003	69	male	prostate	validation	MSS	MSS	5	0	0	MSS	MSS	MSS	MSS
21CF30030	43	female	pancreas	validation	MSS	MSS	5	1	20	MSS	MSS	MSS	MSI-H
21CF30026	50	female	lung	validation	MSS	MSS	5	0	0	MSS	MSS	MSS	MSS
21CF30025	36	female	lung	validation	MSS	MSS	5	0	0	MSS	MSS	MSS	MSS
20CF30350	66	male	bile duct	validation	MSS	MSS	4	0	0	MSS	MSS	MSS	MSS
20CF30389	46	female	lung	validation	MSS	MSS	5	0	0	MSS	MSS	MSS	MSS
20CF30395	70	male	lung	validation	MSS	MSS	5	0	0	MSS	MSS	MSS	MSS
20CF30397	64	female	lung	validation	MSS	MSS	5	0	0	MSS	MSS	MSS	MSS
20CF30453	69	female	lung	validation	MSS	MSS	5	0	0	MSS	MSS	MSS	MSS
21CF30017	78	male	lung	validation	MSS	MSS	5	0	0	MSS	MSS	MSS	MSS
20CF30579	70	male	colonrectum	validation	MSS	MSS	0	0	0	MSS	MSS	MSS	MSS
20CF30450	69	female	lung	validation	MSS	MSS	5	0	0	MSS	MSS	MSS	MSS
20CF30669	38	male	colonrectum	test	MSS	MSS	5	1	20	MSS	MSS	MSS	MSI-H
20CF30798	43	female	colonrectum	test	MSS	MSS	5	0	0	MSS	MSS	MSS	MSS
20CF30793	64	male	colonrectum	test	MSS	MSS	5	1	20	MSS	MSS	MSS	MSI-H
20CF30785	56	female	CUP	test	MSS	MSS	5	1	20	MSS	MSS	MSS	MSI-H
20CF30781	38	male	stomach	test	MSS	MSS	5	1	20	MSS	MSS	MSS	MSI-H
20CF30777	64	female	colonrectum	test	MSS	MSS	5	0	0	MSS	MSS	MSS	MSS
20CF30756	24	female	colonrectum	test	MSS	MSS	5	0	0	MSS	MSS	MSS	MSS
20CF30694	58	male	colonrectum	test	MSS	MSS	5	0	0	MSS	MSS	MSS	MSS
20CF30754	65	male	colonrectum	test	MSS	MSS	5	0	0	MSS	MSS	MSS	MSS
20CF30697	62	male	stomach	test	MSS	MSS	5	3	60	MSI-H	MSI-H	MSI-H	MSI-H
20CF30709	48	male	colonrectum	test	MSS	MSS	5	0	0	MSS	MSS	MSS	MSS
20CF30753	54	male	colonrectum	test	MSI-H	MSI-H	5	5	100	MSI-H	MSI-H	MSI-H	MSI-H
20CF30710	54	male	colonrectum	test	MSS	MSS	5	0	0	MSS	MSS	MSS	MSS
20CF30745	51	male	lung	test	MSS	MSS	5	0	0	MSS	MSS	MSS	MSS
20CF30742	63	male	colonrectum	test	MSS	MSS	5	2	40	MSS	MSS	MSI-H	MSI-H
20CF30714	78	male	sarcoma	test	MSS	MSS	5	0	0	MSS	MSS	MSS	MSS
20CF30715	57	male	stomach	test	MSS	MSS	5	1	20	MSS	MSS	MSS	MSI-H
20CF30681	57	male	colonrectum	test	MSS	MSS	5	1	20	MSS	MSS	MSS	MSI-H
20CF30682	60	male	colonrectum	test	MSS	MSS	5	1	20	MSS	MSS	MSS	MSI-H
20CF30818	74	female	colonrectum	test	MSS	MSS	5	0	0	MSS	MSS	MSS	MSS
20CF30677	48	male	colonrectum	test	MSS	MSS	5	0	0	MSS	MSS	MSS	MSS
20CF30720	62	female	stomach	test	MSI-H	MSI-H	5	4	80	MSI-H	MSI-H	MSI-H	MSI-H
20CF30663	45	male	colonrectum	test	MSI-H	MSI-H	5	3	60	MSI-H	MSI-H	MSI-H	MSI-H
20CF30665	64	male	pancreas	test	MSS	MSS	5	0	0	MSS	MSS	MSS	MSS
20CF30670	57	male	colonrectum	test	MSS	MSS	5	0	0	MSS	MSS	MSS	MSS
20CF30825	27	female	colonrectum	test	MSS	MSS	5	1	20	MSS	MSS	MSS	MSI-H
20CF30865	55	female	colonrectum	test	MSS	MSS	5	1	20	MSS	MSS	MSS	MSI-H
20CF30836	24	female	colonrectum	test	MSS	MSS	5	0	0	MSS	MSS	MSS	MSS
21CF30152	53	female	colonrectum	test	MSS	MSS	5	0	0	MSS	MSS	MSS	MSS
21CF30151	56	male	colonrectum	test	MSS	MSS	5	0	0	MSS	MSS	MSS	MSS
21CF30150	81	male	colonrectum	test	MSS	MSS	5	0	0	MSS	MSS	MSS	MSS
21CF30148	65	female	colonrectum	test	MSS	MSS	5	1	20	MSS	MSS	MSS	MSI-H
21CF30131	68	female	ovary	test	MSS	MSS	5	0	0	MSS	MSS	MSS	MSS
21CF30130	57	female	lung	test	MSS	MSS	5	0	0	MSS	MSS	MSS	MSS
21CF30129	49	male	stomach	test	MSS	MSS	5	0	0	MSS	MSS	MSS	MSS
21CF30119	72	male	colonrectum	test	MSS	MSS	5	0	0	MSS	MSS	MSS	MSS
21CF30110	72	female	lung	test	MSS	MSS	5	0	0	MSS	MSS	MSS	MSS
21CF30109	53	male	CUP	test	MSS	MSS	5	0	0	MSS	MSS	MSS	MSS
21CF30101	79	female	lung	test	MSS	MSS	5	0	0	MSS	MSS	MSS	MSS
21CF30093	66	female	liver	test	MSS	MSS	5	0	0	MSS	MSS	MSS	MSS
21CF30092	57	female	CUP	test	MSS	MSS	5	0	0	MSS	MSS	MSS	MSS
21CF30081	71	female	lung	test	MSS	MSS	5	0	0	MSS	MSS	MSS	MSS
21CF30080	65	female	lung	test	MSS	MSS	5	0	0	MSS	MSS	MSS	MSS
21CF30079	51	male	lung	test	MSS	MSS	5	0	0	MSS	MSS	MSS	MSS
21CF30073	51	male	colonrectum	test	MSS	MSI-H	5	0	0	MSS	MSS	MSS	MSS
21CF30153	73	male	lung	test	MSS	MSS	5	1	20	MSS	MSS	MSS	MSI-H
20CF30830	68	male	colonrectum	test	MSS	MSS	5	1	20	MSS	MSS	MSS	MSI-H
21CF30157	56	male	lung	test	MSS	MSS	5	0	0	MSS	MSS	MSS	MSS
21CF30160	58	male	liver	test	MSS	MSS	5	0	0	MSS	MSS	MSS	MSS
20CF30837	44	male	colonrectum	test	MSS	MSS	5	0	0	MSS	MSS	MSS	MSS
20CF30842	45	male	colonrectum	test	MSS	MSS	5	1	20	MSS	MSS	MSS	MSI-H
20CF30846	43	female	colonrectum	test	MSS	MSS	5	0	0	MSS	MSS	MSS	MSS
20CF30849	68	female	colonrectum	test	MSS	MSS	5	0	0	MSS	MSS	MSS	MSS
20CF30855	49	male	colonrectum	test	MSS	MSS	5	2	40	MSS	MSS	MSI-H	MSI-H
20CF30862	63	male	colonrectum	test	MSS	MSS	5	1	20	MSS	MSS	MSS	MSI-H
20CF30871	47	male	colonrectum	test	MSS	MSS	5	0	0	MSS	MSS	MSS	MSS
20CF30908	63	female	colonrectum	test	MSS	MSS	4	0	0	MSS	MSS	MSS	MSS
20CF30937	66	female	colonrectum	test	MSS	MSS	5	0	0	MSS	MSS	MSS	MSS
20CF30943	57	female	lung	test	MSS	MSS	5	0	0	MSS	MSS	MSS	MSS
21CF30196	65	male	lung	test	MSS	MSS	5	0	0	MSS	MSS	MSS	MSS
21CF30183	69	male	lung	test	MSS	MSS	5	0	0	MSS	MSS	MSS	MSS
21CF30178	69	male	bile duct	test	MSS	MSS	5	0	0	MSS	MSS	MSS	MSS
21CF30177	69	male	bile duct	test	MSS	MSS	5	0	0	MSS	MSS	MSS	MSS
21CF30166	70	male	lung	test	MSS	MSS	5	0	0	MSS	MSS	MSS	MSS
21CF30165	57	male	lung	test	MSS	MSS	5	0	0	MSS	MSS	MSS	MSS
21CF30163	71	female	bile duct	test	MSS	MSS	5	1	20	MSS	MSS	MSS	MSI-H
21CF30159	51	male	lung	test	MSS	MSS	5	0	0	MSS	MSS	MSS	MSS
21CF30097	50	female	liver	test	MSS	MSS	5	0	0	MSS	MSS	MSS	MSS
