# Supplementary material for: A Novel Algorithm for Detecting Microsatellite Instability Based on Next-Generation Sequencing Data
Source: Front Oncol. 2022 Jun 30;12:916379. doi: 10.3389/fonc.2022.916379 (PMC9280483; doi:10.3389/fonc.2022.916379)
Supplement: Supplementary Table 3 — Metrics for different datasets and different cancers. [file Table_3.xlsx]

## Sheet: test_68samples
	precision	recall	f1-score	support	specificity
MSI-H	0.75	1	0.857143	3	0.984615
MSS	1	0.984615	0.992248	65	1

## Sheet: test_colonrectum_36samples
	precision	recall	f1-score	support	specificity
MSI-H	0.666667	1	0.8	2	0.970588
MSS	1	0.970588	0.985075	34	1

## Sheet: test_CUP_3samples
	precision	recall	f1-score	support	specificity
MSS	1	1	1	3

## Sheet: test_stomach_5samples
	precision	recall	f1-score	support	specificity
MSI-H	1	1	1	1	1
MSS	1	1	1	4	1

## Sheet: test_lung_15samples
	precision	recall	f1-score	support	specificity
MSS	1	1	1	15

## Sheet: test_sarcoma_1sample
	precision	recall	f1-score	support	specificity
MSS	1	1	1	1

## Sheet: test_pancreas_1sample
	precision	recall	f1-score	support	specificity
MSS	1	1	1	1

## Sheet: test_ovary_1sample
	precision	recall	f1-score	support	specificity
MSS	1	1	1	1

## Sheet: test_liver_3samples
	precision	recall	f1-score	support	specificity
MSS	1	1	1	3

## Sheet: test_bile duct_3samples
	precision	recall	f1-score	support	specificity
MSS	1	1	1	3

[truncated: 16 more sheets: validation_101samples, val_stomach_10samples, val_colonrectum_34samples, val_liver_5samples, val_CUP_4samples, val_lung_27samples, val_kidney_3samples, val_bile duct_6samples, val_pancreas_3samples, val_breast_2samples, val_bladder_1sample, val_prostate_2samples, val_lymph_1sample, val_esophagus_1sample, val_testicle_1sample, val_brain_1sample]
